# Supplementary material for: An enhanced respiratory mechanics model based on double-exponential and fractional calculus
Source: Front Physiol. 2023 Dec 4;14:1273645. doi: 10.3389/fphys.2023.1273645 (PMC10726035; doi:10.3389/fphys.2023.1273645)
Supplement: Supplementary file 2 [file DataSheet1.ZIP]

Archive with 19 entries (18 files):
- data/
- data/case1PCAC.rar
- data/case1PCAC1.txt
- data/case1PCAC2.txt
- data/case1VCAC.rar
- data/case1VCAC1.txt
- data/case1VCAC2.txt
- data/case1VCSIMV.rar
- data/case1VCSIMV1.txt
- data/case1VCSIMV2.txt
- data/case2VCAC.rar
- data/case2VCAC1.txt
- data/case2VCAC2.txt
- data/case3VCAC.rar
- data/case3VCAC1.txt
- data/case3VCAC2.txt
- data/case4APRVH.rar
- data/case4APRVH1.txt
- data/case4APRVH2.txt
