# Supplementary material for: An enhanced respiratory mechanics model based on double-exponential and fractional calculus
Source: Front Physiol. 2023 Dec 4;14:1273645. doi: 10.3389/fphys.2023.1273645 (PMC10726035; doi:10.3389/fphys.2023.1273645)
Supplement: Supplementary file 2 [file DataSheet1.ZIP › data/case2VCAC1.txt]

3.2	-0.005	0
3.2	-0.006666667	0
3.2	-0.006666667	0
3.3	-0.016666667	0
3.3	-0.013333333	0
3.4	-0.011666667	0
3.6	-0.005	0
3.8	0	0.001
3.9	0.01	0.002
4.1	0.021666667	0.003
4.2	0.035	0.005
4.3	0.171666667	0.007
4.4	0.181666667	0.008
4.5	0.191666667	0.01
4.7	0.201666667	0.012
4.8	0.208333333	0.014
5.0	0.221666667	0.017
5.1	0.226666667	0.019
5.3	0.235	0.021
5.5	0.248333333	0.024
5.6	0.256666667	0.026
5.8	0.268333333	0.029
6.0	0.276666667	0.032
6.1	0.283333333	0.035
6.3	0.29	0.038
6.5	0.295	0.041
6.7	0.306666667	0.044
6.9	0.313333333	0.047
7.1	0.323333333	0.05
7.3	0.331666667	0.053
7.5	0.338333333	0.057
7.7	0.346666667	0.06
7.9	0.358333333	0.064
8.1	0.366666667	0.067
8.3	0.378333333	0.071
8.6	0.386666667	0.075
8.8	0.39	0.079
9.0	0.398333333	0.083
9.2	0.406666667	0.087
9.4	0.411666667	0.091
9.6	0.418333333	0.095
9.8	0.425	0.1
10.0	0.426666667	0.104
10.1	0.433333333	0.108
10.3	0.433333333	0.113
10.5	0.436666667	0.117
10.7	0.445	0.121
10.9	0.448333333	0.126
11.0	0.453333333	0.13
11.2	0.456666667	0.135
11.4	0.46	0.14
11.6	0.465	0.144
11.8	0.468333333	0.149
12.0	0.473333333	0.154
12.2	0.478333333	0.159
12.4	0.481666667	0.163
12.6	0.483333333	0.168
12.8	0.486666667	0.173
13.1	0.493333333	0.178
13.3	0.498333333	0.183
13.5	0.505	0.188
13.7	0.506666667	0.193
13.9	0.511666667	0.198
14.1	0.513333333	0.203
14.3	0.515	0.209
14.5	0.521666667	0.214
14.7	0.525	0.219
14.9	0.53	0.224
15.1	0.535	0.23
15.4	0.536666667	0.235
15.6	0.54	0.24
15.8	0.546666667	0.246
16.0	0.55	0.251
16.2	0.556666667	0.257
16.4	0.558333333	0.263
16.6	0.561666667	0.268
16.9	0.568333333	0.274
17.1	0.566666667	0.28
17.1	0.536666667	0.284
14.4	0.511666667	0.289
12.3	0.476666667	0.292
11.7	0.426666667	0.295
11.5	0.351666667	0.297
11.7	0.27	0.297
11.9	-0.02	0.297
12.2	-0.063333333	0.296
12.6	-0.063333333	0.295
12.8	-0.06	0.295
12.9	-0.055	0.295
12.9	-0.048333333	0.295
12.9	-0.041666667	0.295
12.8	-0.038333333	0.295
12.8	-0.035	0.295
12.8	-0.033333333	0.295
12.8	-0.03	0.295
12.9	-0.028333333	0.294
12.9	-0.028333333	0.294
13.0	-0.028333333	0.294
13.0	-0.026666667	0.294
12.9	-0.025	0.293
12.9	-0.025	0.293
12.9	-0.023333333	0.293
12.9	-0.021666667	0.293
12.9	-0.021666667	0.293
12.9	-0.021666667	0.292
12.8	-0.021666667	0.292
12.8	-0.02	0.292
12.8	-0.02	0.292
12.8	-0.02	0.292
12.7	-0.02	0.292
12.7	-0.018333333	0.291
12.7	-0.018333333	0.291
12.7	-0.018333333	0.291
12.7	-0.106666667	0.29
12.6	-0.211666667	0.287
9.9	-0.263333333	0.285
7.8	-0.303333333	0.281
6.6	-0.355	0.277
6.0	-0.381666667	0.273
5.8	-0.411666667	0.268
5.5	-0.43	0.264
5.1	-0.44	0.259
4.6	-0.445	0.254
4.3	-0.446666667	0.249
4.1	-0.453333333	0.244
4.1	-0.458333333	0.239
4.1	-0.46	0.233
4.1	-0.46	0.228
4.2	-0.458333333	0.223
4.2	-0.451666667	0.218
4.2	-0.45	0.213
4.3	-0.441666667	0.208
4.3	-0.431666667	0.203
4.3	-0.418333333	0.199
4.3	-0.41	0.194
4.3	-0.396666667	0.19
4.3	-0.39	0.185
4.3	-0.38	0.181
4.3	-0.375	0.177
4.2	-0.365	0.173
4.2	-0.358333333	0.169
4.2	-0.35	0.165
4.2	-0.34	0.161
4.1	-0.331666667	0.158
4.1	-0.323333333	0.154
4.0	-0.318333333	0.15
4.0	-0.313333333	0.147
3.9	-0.31	0.144
3.9	-0.306666667	0.14
3.8	-0.3	0.137
3.8	-0.296666667	0.133
3.8	-0.295	0.13
3.7	-0.288333333	0.127
3.7	-0.285	0.124
3.7	-0.28	0.121
3.6	-0.273333333	0.118
3.6	-0.27	0.115
3.6	-0.265	0.112
3.6	-0.26	0.109
3.6	-0.255	0.106
3.6	-0.248333333	0.103
3.5	-0.241666667	0.1
3.5	-0.236666667	0.098
3.5	-0.233333333	0.095
3.5	-0.228333333	0.093
3.5	-0.223333333	0.09
3.4	-0.218333333	0.088
3.4	-0.211666667	0.085
3.4	-0.205	0.083
3.4	-0.201666667	0.081
3.4	-0.196666667	0.079
3.4	-0.19	0.077
3.3	-0.185	0.074
3.3	-0.178333333	0.072
3.3	-0.173333333	0.071
3.3	-0.17	0.069
3.3	-0.165	0.067
3.3	-0.158333333	0.065
3.3	-0.153333333	0.063
3.3	-0.15	0.062
3.3	-0.145	0.06
3.3	-0.14	0.058
3.3	-0.136666667	0.057
3.3	-0.131666667	0.055
3.3	-0.128333333	0.054
3.2	-0.123333333	0.053
3.2	-0.12	0.051
3.2	-0.116666667	0.05
3.3	-0.113333333	0.049
3.3	-0.111666667	0.047
3.3	-0.106666667	0.046
3.2	-0.103333333	0.045
3.2	-0.1	0.044
3.2	-0.096666667	0.043
3.2	-0.093333333	0.042
3.2	-0.09	0.041
3.2	-0.088333333	0.04
3.2	-0.085	0.039
3.2	-0.081666667	0.038
3.2	-0.078333333	0.037
3.2	-0.075	0.036
3.2	-0.071666667	0.035
3.2	-0.068333333	0.035
3.2	-0.065	0.034
3.2	-0.061666667	0.033
3.2	-0.058333333	0.033
3.2	-0.055	0.032
3.3	-0.051666667	0.031
3.3	-0.048333333	0.031
3.3	-0.045	0.03
3.3	-0.041666667	0.03
3.3	-0.038333333	0.029
3.3	-0.036666667	0.029
3.3	-0.033333333	0.029
3.3	-0.031666667	0.028
3.3	-0.031666667	0.028
3.4	-0.03	0.027
3.4	-0.028333333	0.027
3.4	-0.026666667	0.027
3.4	-0.025	0.027
3.4	-0.023333333	0.026
3.4	-0.023333333	0.026
3.4	-0.021666667	0.026
3.4	-0.02	0.026
3.4	-0.02	0.025
3.4	-0.018333333	0.025
3.4	-0.016666667	0.025
3.4	-0.016666667	0.025
3.4	-0.016666667	0.024
3.5	-0.016666667	0.024
3.5	-0.016666667	0.024
3.5	-0.016666667	0.024
3.5	-0.015	0.024
3.5	-0.015	0.024
3.5	-0.013333333	0.023
3.5	-0.013333333	0.023
3.5	-0.011666667	0.023
3.5	-0.011666667	0.023
3.5	-0.011666667	0.023
3.5	-0.011666667	0.023
3.5	-0.011666667	0.023
3.5	-0.011666667	0.022
3.5	-0.011666667	0.022
3.5	-0.01	0.022
3.5	-0.01	0.022
3.5	-0.01	0.022
3.5	-0.01	0.022
3.5	-0.01	0.022
3.5	-0.01	0.022
3.5	-0.008333333	0.021
3.5	-0.008333333	0.021
3.5	-0.008333333	0.021
3.5	-0.008333333	0.021
3.5	-0.008333333	0.021
3.5	-0.008333333	0.021
3.5	-0.008333333	0.021
3.5	-0.006666667	0.021
3.5	-0.008333333	0.021
3.5	-0.008333333	0.021
3.5	-0.008333333	0.02
3.5	-0.008333333	0.02
3.5	-0.008333333	0.02
3.5	-0.008333333	0.02
3.5	-0.008333333	0.02
3.5	-0.008333333	0.02
3.5	-0.008333333	0.02
3.5	-0.008333333	0.02
3.5	-0.006666667	0.02
3.5	-0.006666667	0.02
3.5	-0.006666667	0.02
3.5	-0.006666667	0.019
3.5	-0.006666667	0.019
3.5	-0.006666667	0.019
3.5	-0.006666667	0.019
3.5	-0.006666667	0.019
3.5	-0.006666667	0.019
3.5	-0.006666667	0.019
3.5	-0.006666667	0.019
3.5	-0.006666667	0.019
3.5	-0.006666667	0.019
3.6	-0.006666667	0.019
3.6	-0.006666667	0.019
3.6	-0.006666667	0.019
3.6	-0.006666667	0.018
3.6	-0.006666667	0.018
3.6	-0.006666667	0.018
3.6	-0.006666667	0.018
3.6	-0.006666667	0.018
3.6	-0.006666667	0.018
3.6	-0.006666667	0.018
3.6	-0.006666667	0.018
3.6	-0.006666667	0.018
3.6	-0.006666667	0.018
3.6	-0.005	0.018
3.6	-0.006666667	0.018
3.6	-0.006666667	0.017
3.7	-0.008333333	0.017
3.7	-0.008333333	0.017
3.7	-0.008333333	0.017
3.7	-0.008333333	0.017
3.7	-0.006666667	0.017
3.6	-0.006666667	0.017
3.6	-0.006666667	0.017
3.6	-0.006666667	0.017
3.6	-0.006666667	0.017
3.6	-0.006666667	0.017
3.6	-0.006666667	0.017
3.6	-0.006666667	0.016
3.6	-0.006666667	0.016
3.6	-0.006666667	0.016
3.6	-0.006666667	0.016
3.6	-0.006666667	0.016
3.6	-0.006666667	0.016
3.6	-0.006666667	0.016
3.6	-0.006666667	0.016
3.6	-0.006666667	0.016
3.6	-0.006666667	0.016
3.5	-0.006666667	0.016
3.5	-0.006666667	0.016
3.6	-0.006666667	0.015
3.5	-0.006666667	0.015
3.6	-0.008333333	0.015
3.6	-0.006666667	0.015
3.6	-0.006666667	0.015
3.6	-0.006666667	0.015
3.6	-0.006666667	0.015
3.6	-0.006666667	0.015
3.6	-0.008333333	0.015
3.6	-0.008333333	0.015
3.6	-0.008333333	0.015
3.6	-0.008333333	0.014
3.6	-0.008333333	0.014
3.6	-0.006666667	0.014
3.5	-0.006666667	0.014
3.5	-0.006666667	0.014
3.5	-0.006666667	0.014
3.5	-0.006666667	0.014
3.5	-0.006666667	0.014
3.6	-0.006666667	0.014
3.5	-0.006666667	0.014
3.6	-0.006666667	0.014
3.6	-0.006666667	0.014
3.5	-0.006666667	0.013
3.5	-0.006666667	0.013
3.5	-0.006666667	0.013
3.6	-0.008333333	0.013
3.6	-0.008333333	0.013
3.6	-0.006666667	0.013
3.6	-0.008333333	0.013
3.6	-0.008333333	0.013
3.6	-0.008333333	0.013
3.6	-0.006666667	0.013
3.6	-0.008333333	0.013
3.6	-0.008333333	0.012
3.6	-0.006666667	0.012
3.6	-0.006666667	0.012
3.6	-0.006666667	0.012
3.6	-0.006666667	0.012
3.6	-0.006666667	0.012
3.6	-0.006666667	0.012
3.6	-0.008333333	0.012
3.6	-0.008333333	0.012
3.7	-0.01	0.012
3.7	-0.008333333	0.012
3.7	-0.008333333	0.011
3.6	-0.008333333	0.011
3.6	-0.008333333	0.011
3.6	-0.008333333	0.011
3.6	-0.008333333	0.011
3.6	-0.006666667	0.011
3.5	-0.006666667	0.011
3.5	-0.006666667	0.011
3.5	-0.008333333	0.011
3.5	-0.008333333	0.011
3.5	-0.008333333	0.011
3.5	-0.008333333	0.01
3.5	-0.008333333	0.01
3.5	-0.008333333	0.01
3.5	-0.008333333	0.01
3.5	-0.008333333	0.01
3.5	-0.006666667	0.01
3.5	-0.008333333	0.01
3.5	-0.008333333	0.01
3.5	-0.008333333	0.01
3.5	-0.008333333	0.01
3.5	-0.008333333	0.009
3.5	-0.008333333	0.009
3.5	-0.008333333	0.009
3.5	-0.008333333	0.009
3.5	-0.008333333	0.009
3.5	-0.008333333	0.009
3.5	-0.008333333	0.009
3.5	-0.01	0.009
3.5	-0.008333333	0.009
3.5	-0.008333333	0.008
3.5	-0.008333333	0.008
3.5	-0.008333333	0.008
3.5	-0.008333333	0.008
3.5	-0.008333333	0.008
3.5	-0.008333333	0.008
3.5	-0.008333333	0
3.5	-0.008333333	0
3.5	-0.01	0
3.5	-0.016666667	0
3.6	-0.015	0
4.1	-0.013333333	0
4.7	-0.008333333	0
5.0	0	0.001
5.1	0.008333333	0.002
5.0	0.02	0.003
5.1	0.033333333	0.005
5.1	0.171666667	0.006
5.1	0.185	0.008
5.1	0.19	0.01
5.2	0.196666667	0.012
5.3	0.203333333	0.014
5.4	0.208333333	0.016
5.6	0.221666667	0.019
5.7	0.23	0.021
5.8	0.24	0.023
6.0	0.251666667	0.026
6.1	0.26	0.028
6.3	0.27	0.031
6.4	0.273333333	0.034
6.6	0.28	0.037
6.8	0.29	0.04
6.9	0.298333333	0.043
7.1	0.308333333	0.046
7.3	0.316666667	0.049
7.5	0.325	0.052
7.7	0.333333333	0.055
7.9	0.343333333	0.059
8.1	0.356666667	0.062
8.3	0.366666667	0.066
8.5	0.376666667	0.07
8.7	0.383333333	0.074
8.9	0.388333333	0.078
9.1	0.398333333	0.082
9.3	0.401666667	0.086
9.5	0.41	0.09
9.7	0.415	0.094
9.9	0.418333333	0.098
10.1	0.421666667	0.102
10.3	0.421666667	0.106
10.5	0.423333333	0.111
10.7	0.433333333	0.115
10.9	0.436666667	0.119
11.1	0.44	0.124
11.2	0.445	0.128
11.4	0.446666667	0.133
11.6	0.448333333	0.137
11.8	0.455	0.142
12.0	0.46	0.146
12.2	0.465	0.151
12.4	0.468333333	0.156
12.6	0.473333333	0.161
12.8	0.475	0.165
13.0	0.48	0.17
13.2	0.485	0.175
13.4	0.49	0.18
13.6	0.495	0.185
13.8	0.501666667	0.19
14.0	0.503333333	0.195
14.3	0.506666667	0.2
14.5	0.513333333	0.205
14.7	0.52	0.21
14.9	0.525	0.216
15.1	0.53	0.221
15.3	0.535	0.226
15.5	0.536666667	0.232
15.7	0.54	0.237
15.9	0.546666667	0.243
16.1	0.55	0.248
16.3	0.556666667	0.254
16.6	0.561666667	0.259
16.8	0.561666667	0.265
17.0	0.571666667	0.271
17.3	0.573333333	0.276
17.5	0.573333333	0.282
17.6	0.541666667	0.287
15.0	0.518333333	0.291
12.8	0.483333333	0.295
12.1	0.415	0.297
11.9	0.345	0.299
12.1	0.27	0.299
12.3	-0.006666667	0.299
12.7	-0.053333333	0.298
13.0	-0.053333333	0.298
13.2	-0.05	0.298
13.3	-0.046666667	0.298
13.4	-0.041666667	0.298
13.3	-0.036666667	0.298
13.3	-0.033333333	0.298
13.3	-0.03	0.298
13.2	-0.03	0.297
13.3	-0.031666667	0.297
13.3	-0.028333333	0.297
13.3	-0.026666667	0.296
13.3	-0.026666667	0.296
13.3	-0.025	0.296
13.3	-0.023333333	0.296
13.3	-0.023333333	0.296
13.2	-0.021666667	0.296
13.2	-0.021666667	0.295
13.2	-0.02	0.295
13.2	-0.021666667	0.295
13.1	-0.025	0.295
13.1	-0.021666667	0.294
13.1	-0.02	0.294
13.1	-0.02	0.294
13.1	-0.02	0.294
13.1	-0.018333333	0.294
13.1	-0.018333333	0.293
13.0	-0.121666667	0.292
12.9	-0.228333333	0.289
10.0	-0.28	0.286
7.8	-0.318333333	0.283
6.4	-0.371666667	0.279
5.7	-0.398333333	0.274
5.5	-0.431666667	0.269
5.3	-0.448333333	0.264
4.9	-0.46	0.259
4.5	-0.465	0.254
4.2	-0.468333333	0.249
4.1	-0.473333333	0.244
4.1	-0.475	0.238
4.2	-0.476666667	0.233
4.2	-0.475	0.228
4.2	-0.47	0.222
4.2	-0.463333333	0.217
4.2	-0.453333333	0.212
4.2	-0.443333333	0.207
4.2	-0.438333333	0.202
4.2	-0.435	0.198
4.2	-0.426666667	0.193
4.2	-0.416666667	0.188
4.2	-0.406666667	0.184
4.2	-0.396666667	0.179
4.2	-0.388333333	0.175
4.2	-0.38	0.171
4.2	-0.37	0.167
4.1	-0.365	0.163
4.1	-0.356666667	0.159
4.1	-0.35	0.155
4.1	-0.34	0.151
4.1	-0.333333333	0.147
4.0	-0.323333333	0.144
4.0	-0.318333333	0.14
3.9	-0.313333333	0.137
3.9	-0.31	0.133
3.8	-0.305	0.13
3.8	-0.301666667	0.126
3.8	-0.296666667	0.123
3.8	-0.291666667	0.12
3.7	-0.286666667	0.117
3.7	-0.283333333	0.113
3.7	-0.276666667	0.11
3.6	-0.271666667	0.107
3.6	-0.268333333	0.104
3.5	-0.265	0.101
3.5	-0.261666667	0.098
3.5	-0.256666667	0.096
3.5	-0.251666667	0.093
3.5	-0.246666667	0.09
3.5	-0.24	0.087
3.4	-0.233333333	0.085
3.4	-0.226666667	0.082
3.4	-0.221666667	0.08
3.4	-0.216666667	0.077
3.4	-0.211666667	0.075
3.3	-0.206666667	0.073
3.3	-0.203333333	0.07
3.3	-0.196666667	0.068
3.3	-0.191666667	0.066
3.3	-0.188333333	0.064
3.2	-0.185	0.062
3.2	-0.18	0.06
3.2	-0.175	0.058
3.2	-0.17	0.056
3.2	-0.165	0.054
3.2	-0.161666667	0.052
3.2	-0.156666667	0.051
3.1	-0.153333333	0.049
3.1	-0.148333333	0.047
3.1	-0.143333333	0.046
3.1	-0.138333333	0.044
3.1	-0.133333333	0.043
3.1	-0.13	0.041
3.1	-0.125	0.04
3.1	-0.12	0.038
3.1	-0.115	0.037
3.1	-0.11	0.036
3.1	-0.106666667	0.035
3.1	-0.101666667	0.033
3.1	-0.098333333	0.032
3.1	-0.093333333	0.031
3.2	-0.09	0.03
3.2	-0.085	0.029
3.2	-0.08	0.028
3.2	-0.076666667	0.028
3.2	-0.073333333	0.027
3.2	-0.068333333	0.026
3.2	-0.065	0.025
3.2	-0.06	0.025
3.3	-0.056666667	0.024
3.3	-0.053333333	0.023
3.3	-0.05	0.023
3.3	-0.046666667	0.022
3.3	-0.043333333	0.022
3.4	-0.04	0.021
3.4	-0.036666667	0.021
3.4	-0.035	0.021
3.4	-0.033333333	0.02
3.4	-0.031666667	0.02
3.4	-0.028333333	0.019
3.4	-0.026666667	0.019
3.4	-0.025	0.019
3.4	-0.023333333	0.019
3.4	-0.021666667	0.018
3.4	-0.02	0.018
3.5	-0.018333333	0.018
3.5	-0.018333333	0.018
3.5	-0.016666667	0.018
3.5	-0.016666667	0.017
3.5	-0.015	0.017
3.5	-0.013333333	0.017
3.5	-0.013333333	0.017
3.5	-0.011666667	0.017
3.5	-0.011666667	0.017
3.5	-0.011666667	0.016
3.5	-0.011666667	0.016
3.5	-0.011666667	0.016
3.5	-0.011666667	0.016
3.5	-0.011666667	0.016
3.5	-0.01	0.016
3.5	-0.01	0.016
3.5	-0.01	0.016
3.5	-0.01	0.016
3.5	-0.01	0.016
3.5	-0.01	0.015
3.5	-0.01	0.015
3.5	-0.008333333	0.015
3.5	-0.008333333	0.015
3.5	-0.008333333	0.015
3.5	-0.008333333	0.015
3.5	-0.008333333	0.015
3.6	-0.008333333	0.015
3.6	-0.008333333	0.015
3.6	-0.006666667	0.015
3.6	-0.006666667	0.015
3.6	-0.006666667	0.015
3.6	-0.006666667	0.015
3.6	-0.006666667	0.014
3.6	-0.006666667	0.014
3.6	-0.006666667	0.014
3.6	-0.006666667	0.014
3.6	-0.006666667	0.014
3.6	-0.006666667	0.014
3.6	-0.005	0.014
3.6	-0.005	0.014
3.6	-0.005	0.014
3.6	-0.005	0.014
3.6	-0.005	0.014
3.6	-0.006666667	0.014
3.6	-0.005	0.014
3.6	-0.005	0.014
3.6	-0.006666667	0.013
3.6	-0.006666667	0.013
3.6	-0.006666667	0.013
3.6	-0.006666667	0.013
3.6	-0.006666667	0.013
3.7	-0.006666667	0.013
3.7	-0.006666667	0.013
3.7	-0.006666667	0.013
3.7	-0.005	0.013
3.7	-0.006666667	0.013
3.7	-0.006666667	0.013
3.7	-0.006666667	0.013
3.7	-0.006666667	0.013
3.7	-0.006666667	0.012
3.7	-0.006666667	0.012
3.7	-0.005	0.012
3.7	-0.005	0.012
3.7	-0.005	0.012
3.7	-0.006666667	0.012
3.7	-0.006666667	0.012
3.7	-0.008333333	0.012
3.7	-0.01	0.012
3.7	-0.01	0.012
3.7	-0.013333333	0.012
3.7	-0.015	0.011
3.7	-0.015	0.011
3.6	-0.015	0.011
3.6	-0.018333333	0.011
3.6	-0.02	0.011
3.6	-0.021666667	0.01
3.6	-0.025	0.01
3.6	-0.025	0.01
3.6	-0.026666667	0.009
3.5	-0.028333333	0.009
3.5	-0.028333333	0.009
3.5	-0.028333333	0.008
3.5	-0.028333333	0.008
3.5	-0.026666667	0.008
3.4	-0.026666667	0.008
3.4	-0.026666667	0.007
3.4	-0.026666667	0.007
3.4	-0.026666667	0.007
3.4	-0.026666667	0.006
3.4	-0.028333333	0.006
3.4	-0.028333333	0.006
3.4	-0.028333333	0.005
3.4	-0.028333333	0.005
3.3	-0.028333333	0.005
3.3	-0.028333333	0.004
3.3	-0.028333333	0.004
3.3	-0.028333333	0.004
3.3	-0.028333333	0.003
3.4	-0.03	0.003
3.4	-0.03	0.003
3.3	-0.028333333	0.002
3.3	-0.028333333	0.002
3.3	-0.026666667	0.002
3.3	-0.026666667	0.001
3.2	-0.026666667	0.001
3.2	-0.026666667	0.001
3.2	-0.026666667	0.001
3.2	-0.025	0
3.2	-0.026666667	0
3.2	-0.025	0
3.2	-0.025	0
3.2	-0.025	0
3.2	-0.025	0
3.2	-0.023333333	0
3.2	-0.023333333	0
3.2	-0.023333333	0
3.2	-0.021666667	0
3.2	-0.021666667	0
3.2	-0.021666667	0
3.2	-0.021666667	0
3.2	-0.021666667	0
3.2	-0.021666667	0
3.2	-0.021666667	0
3.2	-0.02	0
3.2	-0.021666667	0
3.2	-0.02	0
3.2	-0.02	0
3.2	-0.018333333	0
3.2	-0.018333333	0
3.2	-0.018333333	0
3.2	-0.018333333	0
3.2	-0.02	0
3.2	-0.02	0
3.2	-0.02	0
3.2	-0.018333333	0
3.2	-0.018333333	0
3.2	-0.016666667	0
3.2	-0.016666667	0
3.1	-0.015	0
3.1	-0.015	0
3.1	-0.015	0
3.1	-0.013333333	0
3.1	-0.015	0
3.1	-0.013333333	0
3.1	-0.013333333	0
3.1	-0.013333333	0
3.1	-0.013333333	0
3.1	-0.011666667	0
3.1	-0.011666667	0
3.1	-0.011666667	0
3.0	-0.011666667	0
3.0	-0.011666667	0
3.0	-0.011666667	0
3.0	-0.011666667	0
3.0	-0.011666667	0
3.0	-0.01	0
3.0	-0.011666667	0
3.0	-0.01	0
3.0	-0.01	0
3.0	-0.01	0
3.0	-0.01	0
3.0	-0.01	0
3.1	-0.01	0
3.1	-0.011666667	0
3.1	-0.011666667	0
3.1	-0.011666667	0
3.1	-0.01	0
3.1	-0.01	0
3.1	-0.01	0
3.1	-0.01	0
3.0	-0.01	0
3.0	-0.01	0
3.0	-0.008333333	0
3.0	-0.008333333	0
3.0	-0.008333333	0
3.0	-0.008333333	0
3.0	-0.01	0
3.0	-0.008333333	0
3.0	-0.008333333	0
3.0	-0.008333333	0
3.0	-0.008333333	0
3.1	-0.008333333	0
3.1	-0.008333333	0
3.1	-0.015	0
3.1	-0.015	0
3.2	-0.011666667	0
3.4	-0.006666667	0
3.6	0	0.001
3.8	0.006666667	0.002
4.0	0.018333333	0.003
4.1	0.03	0.004
4.2	0.043333333	0.006
4.3	0.181666667	0.008
4.5	0.19	0.01
4.6	0.203333333	0.012
4.8	0.215	0.014
5.0	0.221666667	0.016
5.2	0.233333333	0.018
5.3	0.245	0.021
5.5	0.255	0.023
5.7	0.265	0.026
5.8	0.278333333	0.029
6.0	0.28	0.032
6.1	0.291666667	0.035
6.3	0.295	0.038
6.5	0.298333333	0.041
6.7	0.311666667	0.044
6.8	0.32	0.047
7.0	0.331666667	0.05
7.2	0.341666667	0.054
7.4	0.348333333	0.057
7.6	0.356666667	0.061
7.8	0.366666667	0.064
8.1	0.378333333	0.068
8.3	0.388333333	0.072
8.5	0.396666667	0.076
8.7	0.4	0.08
9.0	0.408333333	0.084
9.2	0.411666667	0.088
9.4	0.418333333	0.092
9.6	0.426666667	0.097
9.8	0.426666667	0.101
10.0	0.433333333	0.105
10.1	0.433333333	0.11
10.3	0.433333333	0.114
10.5	0.438333333	0.118
10.7	0.445	0.123
10.9	0.448333333	0.127
11.1	0.455	0.132
11.3	0.455	0.136
11.5	0.456666667	0.141
11.7	0.461666667	0.146
11.9	0.468333333	0.15
12.1	0.473333333	0.155
12.3	0.478333333	0.16
12.5	0.485	0.165
12.7	0.488333333	0.17
12.9	0.49	0.175
13.1	0.496666667	0.18
13.3	0.501666667	0.185
13.5	0.508333333	0.19
13.7	0.513333333	0.195
13.9	0.516666667	0.2
14.1	0.52	0.205
14.3	0.523333333	0.21
14.5	0.53	0.216
14.7	0.536666667	0.221
14.9	0.54	0.226
15.1	0.543333333	0.232
15.3	0.548333333	0.237
15.6	0.55	0.243
15.8	0.553333333	0.248
16.0	0.56	0.254
16.2	0.565	0.26
16.5	0.568333333	0.265
16.7	0.57	0.271
16.9	0.575	0.277
17.1	0.576666667	0.283
17.2	0.543333333	0.287
14.4	0.518333333	0.292
12.4	0.481666667	0.295
11.8	0.413333333	0.298
11.7	0.348333333	0.299
11.8	0.271666667	0.3
12.1	-0.01	0.3
12.4	-0.056666667	0.299
12.7	-0.055	0.299
12.9	-0.051666667	0.298
13.0	-0.048333333	0.298
13.0	-0.041666667	0.298
13.0	-0.036666667	0.299
12.9	-0.031666667	0.299
12.9	-0.028333333	0.299
12.8	-0.028333333	0.298
12.9	-0.03	0.298
12.9	-0.028333333	0.298
12.9	-0.028333333	0.297
13.0	-0.028333333	0.297
13.0	-0.026666667	0.297
13.0	-0.026666667	0.297
12.9	-0.025	0.297
12.9	-0.023333333	0.297
12.9	-0.023333333	0.296
12.9	-0.021666667	0.296
12.9	-0.021666667	0.296
12.9	-0.023333333	0.296
12.9	-0.02	0.295
12.9	-0.02	0.295
12.9	-0.018333333	0.295
12.8	-0.018333333	0.295
12.8	-0.018333333	0.295
12.8	-0.016666667	0.294
12.8	-0.015	0.294
12.8	-0.105	0.293
12.7	-0.211666667	0.291
10.1	-0.263333333	0.288
8.0	-0.303333333	0.284
6.7	-0.355	0.28
6.1	-0.378333333	0.276
5.9	-0.41	0.272
5.6	-0.426666667	0.267
5.1	-0.436666667	0.262
4.7	-0.44	0.257
4.4	-0.446666667	0.252
4.3	-0.451666667	0.247
4.3	-0.453333333	0.242
4.3	-0.455	0.237
4.4	-0.455	0.232
4.4	-0.45	0.227
4.4	-0.443333333	0.222
4.4	-0.435	0.217
4.4	-0.43	0.212
4.5	-0.423333333	0.208
4.5	-0.413333333	0.203
4.5	-0.405	0.199
4.5	-0.395	0.194
4.5	-0.385	0.19
4.5	-0.375	0.186
4.5	-0.366666667	0.182
4.4	-0.36	0.178
4.4	-0.353333333	0.174
4.4	-0.345	0.17
4.4	-0.34	0.166
4.4	-0.33	0.162
4.3	-0.32	0.159
4.3	-0.315	0.155
4.2	-0.308333333	0.152
4.1	-0.303333333	0.149
4.1	-0.305	0.145
4.0	-0.303333333	0.142
4.0	-0.301666667	0.138
3.9	-0.298333333	0.135
3.9	-0.291666667	0.132
3.9	-0.285	0.129
3.9	-0.278333333	0.126
3.9	-0.271666667	0.123
3.9	-0.265	0.12
3.8	-0.258333333	0.117
3.8	-0.251666667	0.114
3.8	-0.245	0.111
3.8	-0.24	0.108
3.8	-0.235	0.106
3.8	-0.228333333	0.103
3.8	-0.223333333	0.101
3.7	-0.218333333	0.098
3.7	-0.213333333	0.096
3.7	-0.206666667	0.094
3.7	-0.201666667	0.091
3.7	-0.196666667	0.089
3.7	-0.191666667	0.087
3.7	-0.186666667	0.085
3.6	-0.181666667	0.083
3.6	-0.175	0.081
3.6	-0.17	0.079
3.6	-0.166666667	0.077
3.6	-0.163333333	0.075
3.6	-0.158333333	0.074
3.6	-0.153333333	0.072
3.6	-0.15	0.07
3.6	-0.145	0.069
3.6	-0.14	0.067
3.6	-0.135	0.066
3.6	-0.13	0.064
3.6	-0.125	0.063
3.6	-0.12	0.061
3.6	-0.115	0.06
3.6	-0.11	0.059
3.6	-0.106666667	0.058
3.6	-0.103333333	0.057
3.6	-0.098333333	0.055
3.6	-0.095	0.054
3.6	-0.091666667	0.053
3.6	-0.088333333	0.052
3.6	-0.086666667	0.051
3.6	-0.083333333	0.05
3.6	-0.08	0.05
3.6	-0.078333333	0.049
3.6	-0.075	0.048
3.6	-0.071666667	0.047
3.6	-0.07	0.046
3.6	-0.068333333	0.045
3.6	-0.065	0.045
3.6	-0.061666667	0.044
3.6	-0.06	0.043
3.6	-0.056666667	0.043
3.6	-0.055	0.042
3.6	-0.053333333	0.041
3.6	-0.05	0.041
3.6	-0.046666667	0.04
3.6	-0.045	0.04
3.6	-0.043333333	0.039
3.6	-0.041666667	0.039
3.7	-0.04	0.038
3.7	-0.04	0.038
3.7	-0.038333333	0.038
3.7	-0.038333333	0.037
3.6	-0.038333333	0.037
3.6	-0.036666667	0.036
3.6	-0.036666667	0.036
3.6	-0.036666667	0.035
3.6	-0.036666667	0.035
3.6	-0.036666667	0.035
3.6	-0.036666667	0.034
3.5	-0.036666667	0.034
3.5	-0.036666667	0.033
3.5	-0.035	0.033
3.5	-0.035	0.033
3.5	-0.033333333	0.032
3.5	-0.033333333	0.032
3.5	-0.031666667	0.031
3.5	-0.031666667	0.031
3.5	-0.03	0.031
3.5	-0.028333333	0.03
3.5	-0.028333333	0.03
3.5	-0.026666667	0.03
3.5	-0.025	0.029
3.5	-0.023333333	0.029
3.5	-0.023333333	0.029
3.5	-0.023333333	0.029
3.6	-0.023333333	0.028
3.6	-0.021666667	0.028
3.6	-0.021666667	0.028
3.6	-0.02	0.028
3.6	-0.02	0.027
3.6	-0.02	0.027
3.6	-0.02	0.027
3.6	-0.02	0.027
3.6	-0.018333333	0.026
3.6	-0.018333333	0.026
3.6	-0.016666667	0.026
3.6	-0.016666667	0.026
3.6	-0.015	0.026
3.5	-0.015	0.026
3.5	-0.015	0.025
3.5	-0.015	0.025
3.5	-0.015	0.025
3.6	-0.015	0.025
3.5	-0.013333333	0.025
3.6	-0.013333333	0.025
3.6	-0.013333333	0.024
3.6	-0.013333333	0.024
3.6	-0.011666667	0.024
3.6	-0.013333333	0.024
3.6	-0.013333333	0.024
3.6	-0.013333333	0.024
3.6	-0.013333333	0.023
3.6	-0.013333333	0.023
3.6	-0.013333333	0.023
3.6	-0.013333333	0.023
3.6	-0.013333333	0.023
3.6	-0.013333333	0.023
3.7	-0.013333333	0.023
3.6	-0.011666667	0.022
3.6	-0.011666667	0.022
3.6	-0.011666667	0.022
3.6	-0.011666667	0.022
3.6	-0.011666667	0.022
3.6	-0.011666667	0.022
3.7	-0.013333333	0.022
3.7	-0.015	0.021
3.7	-0.013333333	0.021
3.7	-0.013333333	0.021
3.7	-0.013333333	0.021
3.6	-0.013333333	0.021
3.6	-0.013333333	0.021
3.6	-0.013333333	0.02
3.5	-0.013333333	0.02
3.5	-0.015	0.02
3.6	-0.016666667	0.02
3.6	-0.016666667	0.02
3.6	-0.016666667	0.019
3.6	-0.016666667	0.019
3.5	-0.016666667	0.019
3.5	-0.015	0.019
3.5	-0.015	0.019
3.5	-0.015	0.019
3.5	-0.015	0.018
3.5	-0.016666667	0.018
3.5	-0.015	0.018
3.5	-0.015	0.018
3.5	-0.015	0.018
3.5	-0.016666667	0.017
3.5	-0.016666667	0.017
3.5	-0.016666667	0.017
3.5	-0.016666667	0.017
3.5	-0.016666667	0.017
3.5	-0.016666667	0.016
3.5	-0.016666667	0.016
3.5	-0.016666667	0.016
3.5	-0.018333333	0.016
3.5	-0.016666667	0.016
3.5	-0.016666667	0.015
3.5	-0.016666667	0.015
3.5	-0.016666667	0.015
3.5	-0.015	0.015
3.5	-0.015	0.015
3.5	-0.015	0.015
3.4	-0.015	0.014
3.4	-0.015	0.014
3.4	-0.015	0.014
3.4	-0.015	0.014
3.4	-0.015	0.014
3.4	-0.015	0.014
3.4	-0.016666667	0.013
3.4	-0.015	0.013
3.4	-0.015	0.013
3.4	-0.015	0.013
3.4	-0.015	0.013
3.4	-0.016666667	0.012
3.4	-0.015	0.012
3.4	-0.016666667	0.012
3.5	-0.016666667	0.012
3.5	-0.015	0.012
3.5	-0.015	0.011
3.5	-0.015	0.011
3.5	-0.016666667	0.011
3.5	-0.015	0.011
3.5	-0.015	0.011
3.5	-0.015	0.011
3.4	-0.013333333	0.01
3.4	-0.013333333	0.01
3.4	-0.015	0.01
3.4	-0.015	0.01
3.5	-0.016666667	0.01
3.5	-0.016666667	0.01
3.5	-0.016666667	0.009
3.5	-0.015	0.009
3.5	-0.015	0.009
3.4	-0.015	0.009
3.4	-0.013333333	0.009
3.4	-0.013333333	0.009
3.4	-0.013333333	0.008
3.4	-0.013333333	0.008
3.4	-0.013333333	0.008
3.4	-0.013333333	0.008
3.3	-0.013333333	0.008
3.3	-0.013333333	0.008
3.3	-0.013333333	0.007
3.3	-0.011666667	0.007
3.3	-0.013333333	0.007
3.3	-0.011666667	0.007
3.3	-0.011666667	0.007
3.3	-0.011666667	0.007
3.3	-0.011666667	0.007
3.3	-0.011666667	0.006
3.3	-0.011666667	0.006
3.3	-0.011666667	0.006
3.3	-0.011666667	0.006
3.3	-0.011666667	0.006
3.3	-0.011666667	0.006
3.3	-0.01	0.006
3.3	-0.01	0.006
3.3	-0.01	0.005
3.3	-0.01	0.005
3.3	-0.01	0.005
3.4	-0.011666667	0.005
3.4	-0.01	0.005
3.4	-0.01	0.005
3.4	-0.01	0.005
3.4	-0.008333333	0.005
3.3	-0.008333333	0.004
3.3	-0.008333333	0.004
3.3	-0.006666667	0.004
3.3	-0.006666667	0.004
3.3	-0.006666667	0.004
3.3	-0.006666667	0.004
3.3	-0.008333333	0.004
3.3	-0.008333333	0.004
3.3	-0.008333333	0.004
3.3	-0.008333333	0.004
3.3	-0.008333333	0.004
3.3	-0.008333333	0.003
3.4	-0.01	0.003
3.4	-0.01	0.003
3.4	-0.01	0.003
3.4	-0.01	0.003
3.4	-0.008333333	0.003
3.3	-0.008333333	0.003
3.3	-0.008333333	0.003
3.3	-0.008333333	0.003
3.4	-0.008333333	0
3.4	-0.008333333	0
3.4	-0.01	0
3.4	-0.01	0
3.5	-0.008333333	0
3.6	-0.005	0
3.8	0	0
4.0	0.006666667	0.001
4.2	0.018333333	0.002
4.3	0.03	0.004
4.5	0.041666667	0.005
4.6	0.178333333	0.007
4.7	0.185	0.009
4.8	0.196666667	0.011
4.9	0.2	0.013
5.0	0.211666667	0.015
5.2	0.216666667	0.017
5.4	0.226666667	0.02
5.5	0.238333333	0.022
5.7	0.246666667	0.025
5.8	0.26	0.027
6.0	0.266666667	0.03
6.1	0.278333333	0.033
6.3	0.285	0.035
6.5	0.291666667	0.038
6.7	0.298333333	0.041
6.8	0.308333333	0.044
7.0	0.316666667	0.048
7.2	0.326666667	0.051
7.4	0.333333333	0.054
7.6	0.341666667	0.058
7.8	0.351666667	0.061
8.0	0.365	0.065
8.2	0.375	0.069
8.5	0.383333333	0.072
8.7	0.39	0.076
8.9	0.393333333	0.08
9.1	0.401666667	0.084
9.3	0.406666667	0.088
9.5	0.411666667	0.093
9.7	0.418333333	0.097
9.9	0.421666667	0.101
10.1	0.423333333	0.105
10.3	0.425	0.109
10.5	0.428333333	0.114
10.7	0.436666667	0.118
10.9	0.441666667	0.123
11.0	0.446666667	0.127
11.2	0.45	0.132
11.4	0.453333333	0.136
11.6	0.455	0.141
11.8	0.461666667	0.145
12.0	0.468333333	0.15
12.2	0.475	0.155
12.4	0.48	0.16
12.6	0.483333333	0.164
12.8	0.485	0.169
13.0	0.49	0.174
13.2	0.495	0.179
13.4	0.501666667	0.184
13.6	0.506666667	0.189
13.8	0.51	0.194
14.0	0.513333333	0.199
14.2	0.516666667	0.205
14.4	0.52	0.21
14.6	0.526666667	0.215
14.8	0.531666667	0.22
15.0	0.535	0.226
15.2	0.538333333	0.231
15.4	0.541666667	0.237
15.7	0.543333333	0.242
15.9	0.548333333	0.248
16.1	0.551666667	0.253
16.3	0.556666667	0.259
16.6	0.558333333	0.264
16.8	0.561666667	0.27
17.0	0.566666667	0.276
17.2	0.566666667	0.281
17.3	0.536666667	0.286
14.5	0.511666667	0.29
12.5	0.476666667	0.294
11.9	0.411666667	0.296
11.7	0.348333333	0.298
11.8	0.275	0.298
12.1	-0.01	0.298
12.4	-0.058333333	0.298
12.7	-0.056666667	0.297
13.0	-0.055	0.297
13.1	-0.05	0.297
13.1	-0.043333333	0.297
13.1	-0.038333333	0.297
13.0	-0.035	0.297
13.0	-0.031666667	0.297
13.0	-0.03	0.297
13.0	-0.03	0.296
13.0	-0.028333333	0.296
13.1	-0.028333333	0.296
13.1	-0.028333333	0.295
13.1	-0.026666667	0.295
13.1	-0.025	0.295
13.1	-0.025	0.295
13.1	-0.023333333	0.295
13.0	-0.021666667	0.295
13.0	-0.021666667	0.295
13.0	-0.021666667	0.294
13.0	-0.021666667	0.294
13.0	-0.021666667	0.294
13.0	-0.02	0.294
13.0	-0.018333333	0.293
13.0	-0.018333333	0.293
13.0	-0.016666667	0.293
13.0	-0.016666667	0.293
12.9	-0.016666667	0.293
12.9	-0.108333333	0.292
12.8	-0.213333333	0.289
9.9	-0.266666667	0.286
7.8	-0.305	0.283
6.4	-0.358333333	0.279
5.8	-0.385	0.274
5.6	-0.413333333	0.27
5.3	-0.435	0.265
4.9	-0.443333333	0.26
4.5	-0.45	0.255
4.3	-0.456666667	0.25
4.2	-0.461666667	0.245
4.2	-0.465	0.24
4.2	-0.465	0.235
4.2	-0.465	0.229
4.3	-0.46	0.224
4.3	-0.453333333	0.219
4.3	-0.445	0.214
4.3	-0.438333333	0.209
4.3	-0.435	0.205
4.3	-0.426666667	0.2
4.3	-0.416666667	0.195
4.3	-0.406666667	0.191
4.3	-0.398333333	0.186
4.3	-0.39	0.182
4.2	-0.383333333	0.178
4.2	-0.375	0.173
4.2	-0.366666667	0.169
4.2	-0.36	0.165
4.2	-0.353333333	0.161
4.1	-0.346666667	0.158
4.1	-0.34	0.154
4.1	-0.331666667	0.15
4.1	-0.323333333	0.146
4.1	-0.313333333	0.143
4.0	-0.301666667	0.14
3.9	-0.296666667	0.136
3.9	-0.291666667	0.133
3.8	-0.286666667	0.13
3.8	-0.286666667	0.127
3.7	-0.286666667	0.123
3.7	-0.283333333	0.12
3.6	-0.276666667	0.117
3.6	-0.273333333	0.114
3.6	-0.268333333	0.111
3.6	-0.261666667	0.108
3.6	-0.256666667	0.105
3.6	-0.25	0.103
3.6	-0.243333333	0.1
3.6	-0.238333333	0.097
3.5	-0.233333333	0.095
3.5	-0.228333333	0.092
3.5	-0.221666667	0.09
3.5	-0.216666667	0.087
3.5	-0.211666667	0.085
3.5	-0.206666667	0.082
3.5	-0.201666667	0.08
3.5	-0.196666667	0.078
3.5	-0.191666667	0.076
3.5	-0.186666667	0.074
3.4	-0.181666667	0.072
3.4	-0.176666667	0.07
3.4	-0.171666667	0.068
3.3	-0.165	0.066
3.3	-0.16	0.064
3.3	-0.155	0.063
3.3	-0.151666667	0.061
3.3	-0.146666667	0.059
3.3	-0.141666667	0.058
3.3	-0.136666667	0.056
3.3	-0.133333333	0.055
3.3	-0.128333333	0.053
3.3	-0.125	0.052
3.3	-0.121666667	0.05
3.3	-0.118333333	0.049
3.3	-0.115	0.048
3.3	-0.11	0.047
3.3	-0.108333333	0.045
3.3	-0.105	0.044
3.3	-0.103333333	0.043
3.3	-0.1	0.042
3.3	-0.096666667	0.041
3.3	-0.095	0.04
3.2	-0.091666667	0.039
3.2	-0.088333333	0.038
3.3	-0.086666667	0.037
3.3	-0.085	0.036
3.2	-0.081666667	0.035
3.2	-0.08	0.034
3.2	-0.076666667	0.033
3.2	-0.073333333	0.032
3.2	-0.073333333	0.032
3.3	-0.07	0.031
3.3	-0.068333333	0.03
3.3	-0.065	0.029
3.3	-0.063333333	0.029
3.2	-0.06	0.028
3.2	-0.056666667	0.027
3.2	-0.053333333	0.027
3.2	-0.05	0.026
3.2	-0.046666667	0.026
3.2	-0.045	0.025
3.3	-0.041666667	0.025
3.3	-0.038333333	0.024
3.3	-0.035	0.024
3.3	-0.033333333	0.023
3.3	-0.03	0.023
3.3	-0.028333333	0.023
3.3	-0.026666667	0.022
3.3	-0.025	0.022
3.3	-0.023333333	0.022
3.3	-0.021666667	0.022
3.3	-0.021666667	0.021
3.3	-0.021666667	0.021
3.3	-0.02	0.021
3.4	-0.02	0.021
3.4	-0.02	0.021
3.4	-0.02	0.02
3.4	-0.018333333	0.02
3.4	-0.018333333	0.02
3.4	-0.016666667	0.02
3.4	-0.016666667	0.02
3.4	-0.016666667	0.02
3.4	-0.016666667	0.02
3.5	-0.015	0.019
3.5	-0.015	0.019
3.4	-0.015	0.019
3.4	-0.013333333	0.019
3.4	-0.013333333	0.019
3.4	-0.013333333	0.019
3.4	-0.013333333	0.019
3.4	-0.011666667	0.019
3.4	-0.011666667	0.019
3.4	-0.011666667	0.018
3.4	-0.011666667	0.018
3.4	-0.011666667	0.018
3.5	-0.01	0.018
3.5	-0.01	0.018
3.5	-0.01	0.018
3.5	-0.01	0.018
3.5	-0.01	0.018
3.5	-0.01	0.018
3.5	-0.01	0.018
3.5	-0.01	0.017
3.5	-0.01	0.017
3.5	-0.008333333	0.017
3.5	-0.008333333	0.017
3.5	-0.008333333	0.017
3.6	-0.008333333	0.017
3.6	-0.008333333	0.017
3.6	-0.008333333	0.017
3.6	-0.006666667	0.017
3.6	-0.006666667	0.017
3.5	-0.006666667	0.016
3.6	-0.006666667	0.016
3.6	-0.006666667	0.016
3.6	-0.008333333	0.016
3.6	-0.008333333	0.016
3.6	-0.008333333	0.016
3.6	-0.008333333	0.016
3.6	-0.008333333	0.016
3.6	-0.008333333	0.016
3.6	-0.008333333	0.016
3.6	-0.006666667	0.016
3.6	-0.006666667	0.016
3.6	-0.006666667	0.015
3.5	-0.006666667	0.015
3.6	-0.006666667	0.015
3.6	-0.006666667	0.015
3.6	-0.006666667	0.015
3.6	-0.006666667	0.015
3.6	-0.006666667	0.015
3.6	-0.006666667	0.015
3.6	-0.006666667	0.015
3.6	-0.006666667	0.015
3.6	-0.005	0.015
3.5	-0.005	0.015
3.5	-0.006666667	0.015
3.5	-0.006666667	0.014
3.5	-0.005	0.014
3.5	-0.006666667	0.014
3.5	-0.005	0.014
3.5	-0.006666667	0.014
3.6	-0.006666667	0.014
3.6	-0.006666667	0.014
3.6	-0.006666667	0.014
3.6	-0.006666667	0.014
3.6	-0.006666667	0.014
3.6	-0.006666667	0.014
3.6	-0.006666667	0.014
3.6	-0.006666667	0.013
3.6	-0.006666667	0.013
3.6	-0.006666667	0.013
3.6	-0.006666667	0.013
3.6	-0.006666667	0.013
3.6	-0.006666667	0.013
3.5	-0.006666667	0.013
3.6	-0.005	0.013
3.5	-0.005	0.013
3.6	-0.005	0.013
3.5	-0.005	0.013
3.6	-0.005	0.013
3.6	-0.006666667	0.013
3.6	-0.006666667	0.013
3.6	-0.006666667	0.012
3.6	-0.006666667	0.012
3.6	-0.005	0.012
3.6	-0.006666667	0.012
3.6	-0.006666667	0.012
3.6	-0.006666667	0.012
3.6	-0.006666667	0.012
3.6	-0.006666667	0.012
3.6	-0.006666667	0.012
3.6	-0.006666667	0.012
3.7	-0.006666667	0.012
3.7	-0.006666667	0.012
3.7	-0.006666667	0.012
3.6	-0.005	0.011
3.6	-0.005	0.011
3.6	-0.005	0.011
3.6	-0.006666667	0.011
3.7	-0.006666667	0.011
3.7	-0.006666667	0.011
3.7	-0.008333333	0.011
3.7	-0.008333333	0.011
3.7	-0.008333333	0.011
3.6	-0.008333333	0.011
3.6	-0.008333333	0.011
3.6	-0.008333333	0.01
3.6	-0.01	0.01
3.5	-0.01	0.01
3.5	-0.011666667	0.01
3.5	-0.013333333	0.01
3.5	-0.013333333	0.01
3.5	-0.013333333	0.01
3.5	-0.013333333	0.009
3.5	-0.013333333	0.009
3.5	-0.013333333	0.009
3.5	-0.013333333	0.009
3.5	-0.011666667	0.009
3.5	-0.013333333	0.009
3.5	-0.013333333	0.009
3.5	-0.013333333	0.008
3.5	-0.013333333	0.008
3.5	-0.013333333	0.008
3.5	-0.013333333	0.008
3.4	-0.013333333	0.008
3.4	-0.013333333	0.008
3.5	-0.013333333	0.007
3.4	-0.013333333	0.007
3.4	-0.013333333	0.007
3.5	-0.013333333	0.007
3.5	-0.015	0.007
3.5	-0.015	0.007
3.5	-0.015	0.006
3.5	-0.015	0.006
3.5	-0.015	0.006
3.5	-0.013333333	0.006
3.4	-0.013333333	0.006
3.4	-0.011666667	0.006
3.4	-0.013333333	0.005
3.4	-0.011666667	0.005
3.4	-0.013333333	0.005
3.4	-0.013333333	0.005
3.4	-0.013333333	0.005
3.4	-0.013333333	0.005
3.4	-0.013333333	0.005
3.4	-0.013333333	0.004
3.4	-0.013333333	0.004
3.4	-0.013333333	0.004
3.4	-0.013333333	0.004
3.4	-0.013333333	0.004
3.4	-0.015	0.004
3.4	-0.015	0.003
3.4	-0.015	0.003
3.4	-0.015	0.003
3.4	-0.015	0.003
3.4	-0.015	0.003
3.4	-0.015	0.003
3.4	-0.015	0.002
3.4	-0.015	0.002
3.4	-0.013333333	0.002
3.4	-0.013333333	0.002
3.4	-0.013333333	0.002
3.4	-0.013333333	0.002
3.4	-0.013333333	0.001
3.4	-0.013333333	0.001
3.4	-0.015	0
3.5	-0.013333333	0
3.5	-0.015	0
3.5	-0.02	0
3.6	-0.018333333	0
4.0	-0.016666667	0
4.5	-0.01	0
4.8	-0.003333333	0.001
4.9	0.005	0.002
4.9	0.016666667	0.003
4.9	0.03	0.004
4.9	0.168333333	0.006
4.9	0.181666667	0.008
5.0	0.188333333	0.01
5.1	0.2	0.012
5.2	0.206666667	0.014
5.3	0.211666667	0.016
5.4	0.225	0.018
5.5	0.233333333	0.021
5.7	0.245	0.023
5.8	0.256666667	0.026
6.0	0.266666667	0.028
6.1	0.275	0.031
6.3	0.281666667	0.034
6.4	0.286666667	0.037
6.6	0.295	0.04
6.8	0.305	0.043
7.0	0.315	0.046
7.2	0.325	0.049
7.3	0.331666667	0.053
7.5	0.338333333	0.056
7.8	0.35	0.06
8.0	0.36	0.063
8.2	0.37	0.067
8.4	0.38	0.071
8.6	0.386666667	0.075
8.8	0.391666667	0.078
9.1	0.396666667	0.082
9.3	0.405	0.086
9.5	0.411666667	0.091
9.6	0.418333333	0.095
9.8	0.421666667	0.099
10.0	0.428333333	0.103
10.2	0.426666667	0.108
10.4	0.428333333	0.112
10.6	0.436666667	0.116
10.8	0.44	0.121
10.9	0.445	0.125
11.1	0.45	0.13
11.3	0.455	0.134
11.5	0.455	0.139
11.7	0.456666667	0.143
11.9	0.466666667	0.148
12.1	0.471666667	0.153
12.3	0.476666667	0.158
12.5	0.48	0.162
12.7	0.486666667	0.167
12.9	0.486666667	0.172
13.1	0.488333333	0.177
13.3	0.496666667	0.182
13.5	0.501666667	0.187
13.7	0.505	0.192
13.9	0.508333333	0.197
14.1	0.511666667	0.202
14.3	0.516666667	0.207
14.6	0.52	0.213
14.8	0.525	0.218
15.0	0.53	0.223
15.2	0.531666667	0.229
15.4	0.536666667	0.234
15.6	0.541666667	0.239
15.8	0.548333333	0.245
16.0	0.551666667	0.25
16.3	0.556666667	0.256
16.5	0.561666667	0.262
16.7	0.563333333	0.267
16.9	0.568333333	0.273
17.1	0.575	0.279
17.4	0.573333333	0.284
17.4	0.541666667	0.289
14.6	0.516666667	0.293
12.6	0.481666667	0.297
12.0	0.415	0.299
11.8	0.351666667	0.301
12.0	0.28	0.302
12.3	-0.01	0.302
12.6	-0.06	0.301
12.9	-0.06	0.301
13.1	-0.056666667	0.3
13.2	-0.053333333	0.3
13.3	-0.046666667	0.3
13.2	-0.04	0.3
13.2	-0.036666667	0.3
13.1	-0.033333333	0.3
13.1	-0.031666667	0.3
13.1	-0.031666667	0.3
13.2	-0.03	0.299
13.2	-0.031666667	0.299
13.3	-0.031666667	0.299
13.3	-0.03	0.298
13.3	-0.028333333	0.298
13.2	-0.026666667	0.298
13.2	-0.025	0.298
13.2	-0.023333333	0.298
13.1	-0.023333333	0.298
13.1	-0.023333333	0.297
13.1	-0.021666667	0.297
13.1	-0.02	0.297
13.1	-0.02	0.297
13.0	-0.02	0.297
13.0	-0.02	0.296
13.0	-0.02	0.296
13.0	-0.018333333	0.296
12.9	-0.113333333	0.295
12.8	-0.22	0.292
9.9	-0.271666667	0.289
7.7	-0.31	0.286
6.4	-0.366666667	0.282
5.8	-0.396666667	0.277
5.5	-0.425	0.273
5.3	-0.445	0.268
4.9	-0.455	0.263
4.5	-0.458333333	0.257
4.2	-0.465	0.252
4.1	-0.468333333	0.247
4.1	-0.47	0.242
4.1	-0.473333333	0.237
4.2	-0.471666667	0.231
4.2	-0.466666667	0.226
4.2	-0.46	0.221
4.2	-0.455	0.216
4.2	-0.445	0.211
4.2	-0.436666667	0.206
4.2	-0.435	0.201
4.2	-0.426666667	0.197
4.2	-0.416666667	0.192
4.2	-0.408333333	0.187
4.2	-0.396666667	0.183
4.2	-0.388333333	0.179
4.2	-0.376666667	0.174
4.2	-0.37	0.17
4.2	-0.361666667	0.166
4.2	-0.355	0.162
4.1	-0.346666667	0.158
4.1	-0.338333333	0.155
4.1	-0.328333333	0.151
4.0	-0.32	0.147
3.9	-0.315	0.144
3.9	-0.311666667	0.14
3.8	-0.306666667	0.137
3.8	-0.303333333	0.134
3.7	-0.301666667	0.13
3.7	-0.298333333	0.127
3.7	-0.295	0.124
3.6	-0.29	0.12
3.6	-0.285	0.117
3.6	-0.28	0.114
3.6	-0.273333333	0.111
3.6	-0.268333333	0.108
3.6	-0.261666667	0.105
3.5	-0.255	0.102
3.5	-0.25	0.1
3.5	-0.245	0.097
3.5	-0.24	0.094
3.5	-0.235	0.092
3.5	-0.23	0.089
3.5	-0.223333333	0.087
3.4	-0.216666667	0.084
3.4	-0.21	0.082
3.4	-0.205	0.079
3.4	-0.2	0.077
3.4	-0.195	0.075
3.4	-0.19	0.073
3.3	-0.186666667	0.071
3.3	-0.181666667	0.069
3.3	-0.176666667	0.067
3.2	-0.171666667	0.065
3.2	-0.168333333	0.063
3.2	-0.165	0.061
3.2	-0.16	0.059
3.2	-0.156666667	0.058
3.2	-0.153333333	0.056
3.2	-0.15	0.054
3.2	-0.145	0.053
3.2	-0.141666667	0.051
3.2	-0.138333333	0.05
3.2	-0.133333333	0.048
3.2	-0.13	0.047
3.2	-0.125	0.045
3.2	-0.121666667	0.044
3.2	-0.12	0.042
3.2	-0.116666667	0.041
3.2	-0.113333333	0.04
3.2	-0.108333333	0.039
3.2	-0.103333333	0.038
3.2	-0.1	0.036
3.2	-0.096666667	0.035
3.2	-0.095	0.034
3.2	-0.093333333	0.033
3.2	-0.09	0.032
3.2	-0.085	0.031
3.2	-0.078333333	0.03
3.2	-0.075	0.03
3.2	-0.071666667	0.029
3.1	-0.07	0.028
3.2	-0.068333333	0.027
3.2	-0.065	0.026
3.2	-0.06	0.026
3.2	-0.053333333	0.025
3.2	-0.05	0.025
3.2	-0.045	0.024
3.2	-0.043333333	0.024
3.3	-0.04	0.023
3.3	-0.036666667	0.023
3.3	-0.036666667	0.022
3.3	-0.036666667	0.022
3.3	-0.035	0.022
3.3	-0.035	0.021
3.3	-0.033333333	0.021
3.3	-0.031666667	0.021
3.3	-0.03	0.021
3.3	-0.03	0.02
3.4	-0.028333333	0.02
3.4	-0.026666667	0.02
3.4	-0.025	0.02
3.4	-0.025	0.02
3.4	-0.023333333	0.02
3.4	-0.021666667	0.02
3.5	-0.021666667	0.019
3.5	-0.02	0.019
3.5	-0.02	0.019
3.5	-0.018333333	0.019
3.5	-0.016666667	0.019
3.5	-0.016666667	0.019
3.4	-0.015	0.019
3.4	-0.015	0.019
3.4	-0.013333333	0.019
3.4	-0.013333333	0.018
3.5	-0.013333333	0.018
3.5	-0.011666667	0.018
3.5	-0.011666667	0.018
3.5	-0.011666667	0.018
3.5	-0.01	0.018
3.5	-0.01	0.018
3.5	-0.01	0.018
3.5	-0.01	0.018
3.5	-0.01	0.018
3.5	-0.01	0.018
3.6	-0.008333333	0.018
3.6	-0.008333333	0.017
3.6	-0.008333333	0.017
3.6	-0.008333333	0.017
3.6	-0.008333333	0.017
3.6	-0.008333333	0.017
3.6	-0.008333333	0.017
3.6	-0.008333333	0.017
3.6	-0.006666667	0.017
3.6	-0.006666667	0.017
3.6	-0.006666667	0.017
3.6	-0.006666667	0.017
3.6	-0.006666667	0.017
3.7	-0.006666667	0.017
3.7	-0.006666667	0.016
3.7	-0.006666667	0.016
3.7	-0.006666667	0.016
3.7	-0.006666667	0.016
3.7	-0.006666667	0.016
3.6	-0.006666667	0.016
3.6	-0.006666667	0.016
3.6	-0.005	0.016
3.6	-0.005	0.016
3.6	-0.005	0.016
3.6	-0.005	0.016
3.6	-0.005	0.016
3.6	-0.006666667	0.016
3.6	-0.005	0.016
3.6	-0.005	0.016
3.6	-0.005	0.015
3.6	-0.005	0.015
3.6	-0.005	0.015
3.6	-0.005	0.015
3.6	-0.005	0.015
3.6	-0.005	0.015
3.6	-0.005	0.015
3.6	-0.005	0.015
3.6	-0.005	0.015
3.6	-0.006666667	0.015
3.6	-0.006666667	0.015
3.6	-0.006666667	0.015
3.6	-0.006666667	0.015
3.6	-0.006666667	0.015
3.7	-0.006666667	0.014
3.7	-0.006666667	0.014
3.7	-0.006666667	0.014
3.7	-0.006666667	0.014
3.7	-0.006666667	0.014
3.6	-0.006666667	0.014
3.6	-0.005	0.014
3.6	-0.005	0.014
3.6	-0.005	0.014
3.6	-0.006666667	0.014
3.6	-0.006666667	0.014
3.6	-0.006666667	0.014
3.6	-0.006666667	0.013
3.6	-0.008333333	0.013
3.6	-0.008333333	0.013
3.6	-0.008333333	0.013
3.6	-0.008333333	0.013
3.6	-0.008333333	0.013
3.6	-0.008333333	0.013
3.6	-0.008333333	0.013
3.6	-0.008333333	0.013
3.6	-0.008333333	0.013
3.7	-0.01	0.012
3.7	-0.01	0.012
3.6	-0.01	0.012
3.6	-0.008333333	0.012
3.6	-0.011666667	0.012
3.6	-0.013333333	0.012
3.6	-0.015	0.012
3.6	-0.015	0.011
3.6	-0.015	0.011
3.6	-0.016666667	0.011
3.6	-0.018333333	0.011
3.6	-0.018333333	0.011
3.6	-0.02	0.01
3.6	-0.021666667	0.01
3.6	-0.021666667	0.01
3.6	-0.023333333	0.01
3.6	-0.02	0.009
3.6	-0.02	0.009
3.6	-0.02	0.009
3.5	-0.018333333	0.009
3.5	-0.018333333	0.009
3.5	-0.018333333	0.008
3.5	-0.018333333	0.008
3.5	-0.018333333	0.008
3.5	-0.018333333	0.008
3.5	-0.02	0.007
3.5	-0.02	0.007
3.4	-0.02	0.007
3.4	-0.02	0.007
3.4	-0.02	0.007
3.4	-0.02	0.006
3.4	-0.018333333	0.006
3.4	-0.02	0.006
3.4	-0.018333333	0.006
3.3	-0.018333333	0.005
3.3	-0.02	0.005
3.3	-0.02	0.005
3.3	-0.02	0.005
3.3	-0.02	0.004
3.3	-0.02	0.004
3.3	-0.02	0.004
3.3	-0.02	0.004
3.3	-0.02	0.004
3.3	-0.018333333	0.003
3.3	-0.018333333	0.003
3.4	-0.02	0.003
3.3	-0.018333333	0.003
3.3	-0.018333333	0.002
3.3	-0.018333333	0.002
3.3	-0.016666667	0.002
3.3	-0.018333333	0.002
3.3	-0.016666667	0.002
3.3	-0.016666667	0.001
3.2	-0.016666667	0.001
3.2	-0.016666667	0.001
3.2	-0.016666667	0.001
3.2	-0.016666667	0.001
3.2	-0.016666667	0.001
3.2	-0.016666667	0
3.2	-0.015	0
3.2	-0.015	0
3.2	-0.016666667	0
3.2	-0.016666667	0
3.2	-0.016666667	0
3.2	-0.016666667	0
3.2	-0.016666667	0
3.2	-0.016666667	0
3.3	-0.016666667	0
3.3	-0.016666667	0
3.3	-0.016666667	0
3.3	-0.016666667	0
3.3	-0.015	0
3.3	-0.015	0
3.3	-0.015	0
3.2	-0.015	0
3.2	-0.013333333	0
3.2	-0.013333333	0
3.2	-0.015	0
3.3	-0.016666667	0
3.3	-0.016666667	0
3.3	-0.016666667	0
3.3	-0.015	0
3.3	-0.015	0
3.2	-0.015	0
3.2	-0.013333333	0
3.2	-0.013333333	0
3.2	-0.011666667	0
[truncated: 13,000 more rows]
