# Supplementary material for: An enhanced respiratory mechanics model based on double-exponential and fractional calculus
Source: Front Physiol. 2023 Dec 4;14:1273645. doi: 10.3389/fphys.2023.1273645 (PMC10726035; doi:10.3389/fphys.2023.1273645)
Supplement: Supplementary file 3 [file DataSheet2.ZIP]

Archive with 68 entries (67 files):
- code/
- code/F1.m
- code/F1exp2V.m
- code/F1exp2V_expS.m
- code/F1exp2V_ssr.m
- code/F1exp3V.m
- code/F1exp3V_ssr.m
- code/F1expV.m
- code/F1expV_ssr.m
- code/F1nP0.m
- code/F1Sy.m
- code/F1Vexp2V.m
- code/F1Vexp2V_SexpS.m
- code/F1Vexp2V_SexpS_ssr.m
- code/F1Vexp2V_SexpS_ssr_all.m
- code/F1Vexp2V_ssr.m
- code/F1Vexp3V.m
- code/F1Vexp3V_ssr.m
- code/F1VexpV.m
- code/F1VexpV_ssr.m
- code/F1Vx.m
- code/F1VxSy.m
- code/F1_ssr.m
- code/F2.m
- code/F2P1.m
- code/F2P1_ssr.m
- code/F2_ssr.m
- code/F3.m
- code/fgl_deriv.m
- code/Frac1exp2V_ssr.m
- code/Frac1Vexp2V_ssr.m
- code/Frac1_ssr.m
- code/Frac1_ssr_all.m
- code/Frac2_ssr.m
- code/FS_all.m
- code/F_frac0.m
- code/F_frac0.py
- code/F_frac1.m
- code/F_frac1.py
- code/F_frac1exp2V.m
- code/F_frac1exp2V.py
- code/F_frac1Vexp2V.py
- code/F_frac2.m
- code/F_frac2.py
- code/main.m
- code/model1.slx
- code/model2.slx
- code/model2P1.slx
- code/model3.slx
- code/model_1exp2V.slx
- code/model_1exp2V_expS.slx
- code/model_1exp3V.slx
- code/model_1expV.slx
- code/model_1Sy.slx
- code/model_1Vexp2V.slx
- code/model_1Vexp2V_SexpS.slx
- code/model_1Vexp3V.slx
- code/model_1VexpV.slx
- code/model_1Vx.slx
- code/model_1VxSy.slx
- code/model_frac0.slx
- code/model_frac1.slx
- code/model_frac1exp2V.slx
- code/model_frac1Vexp2V.slx
- code/model_frac2.slx
- code/pre_setting.m
- code/PSO.m
- code/README.en.md
