# Supplementary material for: An enhanced respiratory mechanics model based on double-exponential and fractional calculus
Source: Front Physiol. 2023 Dec 4;14:1273645. doi: 10.3389/fphys.2023.1273645 (PMC10726035; doi:10.3389/fphys.2023.1273645)
Supplement: Supplementary file 3 [file DataSheet2.ZIP › code/fgl_deriv.m]

function Y = fgl_deriv( a, y, h )
% fgl_deriv
%
%   Computes the fractional derivative of order alpha (a) for the function
%   y sampled on a regular grid with spacing h, using the Grunwald-Letnikov
%   formulation.
%
%   Inputs:
%   a : fractional order
%   y : sampled function
%   h : period of the sampling lattice
%
%   Output:
%   Y : fractional derivative estimate given y
%
%   Note that this implementation is similar to that of Bayat 2007
%   (FileExchange: 13858-fractional-differentiator), and takes the exact
%   same inputs, but uses a vectorized formulation to accelerates the
%   computation in Matlab.
%
%   Copyright 2014 Jonathan Hadida
%   Contact: Jonathan dot hadida [a] dtc.ox.ac.uk

    n  = numel(y);
    J  = 0:(n-1);
    G1 = gamma( J+1 );
    G2 = gamma( a+1-J );
    s  = (-1) .^ J;

    M  = tril( ones(n) );
    R  = toeplitz( y(:)' );
    T  = meshgrid( (gamma(a+1)/(h^a)) * s ./ (G1.*G2) );
    Y  = reshape(sum( R .* M .* T, 2 ), size(y));
    
end
