# Supplementary material for: An enhanced respiratory mechanics model based on double-exponential and fractional calculus
Source: Front Physiol. 2023 Dec 4;14:1273645. doi: 10.3389/fphys.2023.1273645 (PMC10726035; doi:10.3389/fphys.2023.1273645)
Supplement: Supplementary file 3 [file DataSheet2.ZIP › code/pre_setting.m]

global input_data	% for model fitting
global data	% for Simulink computation (eg. Initial value of integration module in Simulink).
global simin	% time series based on data, input of Simulink models
global TestOut	% Output of Simulink

%These global variable names are consistent with the formulas in the paper.
global alpha
global beta
global E
global R
global I
global a
global b
global P0
global x
global y

%Comparing fitting and simulation results of different models
input_data='data/case1PCAC1.txt';
data=load(input_data);%P V' V
